# Supplementary material for: Ionizing Radiation-Induced Structural Modification of Isoegomaketone and Its Anti-Inflammatory Activity
Source: Molecules. 2025 Aug 23;30(17):3466. doi: 10.3390/molecules30173466 (PMC12430447; doi:10.3390/molecules30173466)
Supplement: Supplementary file 1 [file molecules-30-03466-s001.zip]

Archive with 1 entries (1 files):
- molecules-3793585-supplementary.pdf
